# Supplementary material for: Multi-isotope variation reveals social complexity in Viking Age Norway
Source: iScience. 2022 Sep 29;25(10):105225. doi: 10.1016/j.isci.2022.105225 (PMC9579023; doi:10.1016/j.isci.2022.105225)
Supplement: Data S1. Excel file relatable to Figures 1–7 in the main text and Tables S1–S8 in the supplementary contains all data pertaining to this article — The file relates to Figures 1A, 2A, 2B, 3, 4, 5, 6, and 7 in the main text, as well as Tables S1–S8 in the supplementary section. [file mmc2.xlsx]

## Sheet: Sheet1
Anthropological id	Museum-id	Osteological sex	Biological sex	Age at death	County	Farm	Sword type	Axe type	Distribution pattern	Sample id	Collagen yield	2 sigma calibration	14C mixed marine 95.4% probability	Archaeological dating	14C interpretation	δ18O	Tooth bone id	Develop years	δ18Ocarb	Tooth id	Develop years	Areas of mobility	δ13C Av.	δ15C Av.	En.δ13C Av.	Tooth bone	δ 13C Av.	δ15N Av.	En.δ13c Av.	Tooth/bone	Sample name	PT yield	Sample number	C content % by weight	N content % by weight	C:N ratio
A253	C18558		Male	15-17	Nordland	Ytterstad				Tra-14452	11.42%	603-654 CE cal.	655-873 CE. Collagen	8th to 11th Century	Death during the mid-7th to mid-9th century	-4.9*	M2	2.5-8					-19.48	12.55		M2					Tra-14452	11.42%	66	46	17	3.069325733
A642	T5105		Male	35-49	Nordland	Leines	C		Norway, Ireland, Sweden, Great Britain and France	Tra.14913	84.26%	892-992 CE cal.Carbon		8th to 9th Century		-4.5*															Tra-14421	1.07%	3	35	13	3.287157011
A1502	C18035		Male	>50	Nordland	Steigen Øvre				Tra-15320	7.75%	BCE 41-77 CE cal. Collagen	85-359 CE. Collagen	4th to 5th Century	Death during the 4th Century	-5.94	M2	2.5-8				Borderline-regional mobility	-18.7	14.93	-14.71	Pars petrosa, M2					Tra-15320	7.75%	11	44	16	3.173863454
A1517	C14690		Male	35-49	Oppland	Nedre Hjeltar								10th to 11th Century		-8.00	PM1	1-6				Probably local	-21.12	11.09	-15.11	Pars petrosa, PM1
A1520	C21852		Female	35-49	Oppland	Hov				Tra-14453	2.20%	704-880 CE. Collagen	773-995 CE. Collagen	8th to 11th Century	Death between the 9th and 10th Century	-7.7*															Tra-14453	2.20%	67	42	15	3.276166735
A1522	C14554		Male	20-25	Nordland	Rønvik Øvre				Tra-15313	2.39%	605-652 CE cal. Collagen	665-871 CE. Collagen	8th to 9th Century	Death between the mid-8th and late 9th century	-5.18	M2	2.5 - 8				Southern Scandinavia, Northern Europe, UK, Ireland	-19.53	12.91	-14.43	Pars petrosa, M2					Tra-15313	2.39%	4	44	16	3.137052986
A1645	C21794		Female	55-65	Telemark	Særen				Tra-15316	6.87%	435-567 CE cal Collagen	442-651 CE. Collagen	8th to 11th century	Death between mid-7th and the 8th century	-4.48	M1	0-3	-4.95	M3	7-16	Borderline-regional mobility	-21.2	10.32	-16.92	Mandibula, M2			-14.29	M3	Tra-15316	6.87%	7	43	16	3.219823697
A2808(1)	C4438		Female	25-35	Oppland	Nedre Hov								8th to 11th Century		- 7.12	M1	0-3				Probably local	-20-67	10.16	-14.07	Mandibula, M1					Tra-15326	2.13%	17
A2808(2)	C4438		Male	35-49	Oppland	Nedre Hov								8th to 11th Century									-20.98	9.65		Pars petrosa					Tra-14450	1.44%	40
A2813	C17564		Male	55-65	Hedmark	Tommelstad				Tra-15315	4.04%	703-878 CE cal. Collagen	774-1017 CE. Collagen	8th to 11th Century	Death between the 9th and early 11th century	- 6.82	M3	7-16				Probably local	-20.2	11.73	-13.27	Pars petrosa, M3					Tra-15315	4.04%	6	40	15	3.189106489
A3697	C23941		Male	40-50	Telemark	Lagmannsgårdshøyden				Tra-14454	4.48%	675-769 CE cal. Collagen	1024-1273 CE. Collagen	10th Century	Death during the 11th century	-5.2*															Tra-14454	4.48%	68	43	16	3.091350841
A3699	T13363		Female	35-49	Sør-Trøndelag	Melem				Tra-14919	1.37%	BCE 1531-1447 cal. Collagen	BCE 1494-1229 Collagen	Not able	Death between BCE 1494 and 1229								-19.4	12.27	-14.92	Pars petrosa					Tra-14919	1.37%	10	43	16	3.07506896
A3705	T2327		Female	35-49	Nord-Trøndelag	Kil Søndre				Tra-14426	11.38%	677-770 CE cal. Collagen	702-989 CE. Collagen	9th Century	Death during the 9th to 10th centuries	-4.4*							- 20.42	13.1		M1					Tra-14426	11.38%	1	43	16	3.129917175
A3708	T9366		Male	40-50	Nordland	Tommeide	P?		Scandinavia, Iceland, Finland and Great Britain	Tra-15321	5.41%	656-774 CE cal. Collagen	839-1121 CE. Collagen	10th Century	Death between the mid-10th and early 11th century	-5.26	M2	2.5-8				Southern Scandinavia, Northern Europe, UK, Ireland	-17.43	15.89	-13.41	Mandibula, M2					Tra-15321	5.41%	12	44	16	3.137041649
A3709	T12578		Female	35-49	Nordland	Løkta				Tra-14423	3.85%	656-774 CE cal. Collagen	666-892 CE. Collagen	9th to 10th Century	Death during the 9th century	-4.41	M2	2.5-8				Southern Scandinavia, Northern Europe, UK, Ireland, France	-20.64	12.63	-14.17	M2	-20.53	11.3		Mandibula	Tra-14423	3.85%	8	44	17	3.074104744
A3777	C24243		Male	35-49	Oppland	Velo Nordre		M*	Fitted with cylindrical brass, five findings in Norway, three similar axes found in the River Thames, eight in Gotland and one in Kaliningrad	Tra-14910	3.50%	774-885 CE cal. Collagen	775-1016 CE Collagen	8th to 11th Century	Death during the mid-9th to 10th century	-7.62	PM1	1-6				Probably local	-20.53	11.3		Mandibula, PM1					Tra-14910	3.50%	1	45	17	3.087475958
A3778	C24297		Female	35-49	Oppland	Velo Nordre		M*	Fitted with cylindrical brass, five findings in Norway, three similar axes found in the River Thames, eight in Gotland and one in Kaliningrad	Tra-14455	37.70%	667-877 CE cal. Collagen		8th to 11th century
A4005	C25552		Female	35-49	Hedmark	Breidablikk				Tra-14457	11.08%	775-887 CE cal. Collagen	776-1122 CE Collagen	8th to 11th Century	Death between the mid-9th and 11th century	-6.3*															Tra-14457	11.08%	70	45	17	3.09443578
A4006	C25720		Female	35-49	Hedmark	Mæhlum				Tra-14458	11.65%	572-648 CE cal. Collagen	595-773 CE Collagen	10th Century	Death between the late 6th and 10th century	-4.3*															Tra-14458	11.65%	71	45	17	3.060572776
A4049	Ts3525		Male	35-49	Troms	Bø	C		Norway, Ireland, Sweden, Great Britain and France	Tra-15312	8.42%	600-646 CE cal. Collagen	695-987 CE Collagen	8th to 9th Century	Death between the late 8th and 9th Century	-3.54	M1	0-3				S-W Spain, Portugal, Southern Italy, Northern Africa and Mediterranean	-17.35	16.4	-16.73	Mandibula, M1					Tra-15312	8.42%	3	44	16	3.212535959
A4184	Ts3639		Female	16-20	Troms	Tussøy				Tra-15323	4.41%	646-676 CE cal. Collagen	763-995 CE Collagen	10th to 11th Century	Death between the 10th and 11th century	-5.63	M1 max	0-3				Southern Scandinavia, Northern Europe, UK, Ireland	-18.58	15.49	-13.85	Maxilla, M1					Tra-15323	4.41%	14	45	16	3.209801752
A4304	C26737		Male	20-25	Hedmark	Arnestad Lille	M		Singular findings in Scandinavia, Iceland, Great Britain, Ireland, Germany and France					9th to 10th Century		-7.13	M2	2.5-8				Probably local			-14.51	M2
A4460	C27338		Male	35-49	Hedmark	Arnestad Store				Tra-15322	2.26%	774-886 CE cal. Collagen	774-1013 CE Collagen	10th to 11th Century	Death during the 10th century	-8.215	M2	2.5-8				Probably local	-21.22	10.27	-15.025	Mandibula, M2					Tra-15322	2.26%	13	42	16	3.163387562
A4481	T16298		Male	>50	Sør-Trøndelag	Austrått				Tra-14431	7.77%	658-764 CE cal. Collagen	773-975 CE Collagen	10th to 11th Century	Death during the 10th century	-6.22	M2	2.5-8				Borderline- regional mobility	-19.71	13.12	-15.79	M2	-21.39	11.52		Mandibula	Tra-14431	7.77%	14	37	14	3.08652345
A4511	Ts4306		Female	20-35	Nordland	Rønvik Nedre	V/Y*		V-type miniature Sword - Y-type findings in Denmark, Finland, Iceland, Ireland, Rus and former Preussia					10th to 11th Century		-5.69	M1	0-3				Southern Scandinavia, Northern Europe, UK, Ireland			-16.5	M1
A4512	Ts4306		Male	20-35	Nordland	Rønvik Nedre	V/Y*		V-type miniature Sword - Y-type findings in Denmark, Finland, Iceland, Ireland, Rus and former Preussia	Tra-14436	8.06%	663-775 CE cal. Collagen	775-1025 CE Collagen	10th to 11th Century	Death between mid-10th and early 11th century	-5.07	M1	0-3				Southern Scandinavia, Northern Europe, UK, Ireland	-18.74	15.3		M1					Tra-14436	8.06%	28	45	17	3.060043001
A4689	Ts5252		Female	35-49	Nordland	Vågehamn	C		Mass burial, C-type sword found in Norway, Ireland, Sweden, Great Britain and France	Tra-14438	5.50%	990-1033 CE cal. Collagen	1181-1405 CE Collagen	8th to 10th Century	Death during the late Viking Age	-6.91	M1	0-3				Southern Scandinavia, Northern Europe, UK, Ireland, France	-16.59	16.69	-12.15	M1	-16.37	16.23		Dental root M1	Tra-14438	5.50%	32	44	17	3.09192939
A4691b	Ts5287		Male	22-35	Nordland	Hagbardholm								8th to 11th Century		-5.01	M1	0-3				Southern Scandinavia, Northern Europe, UK, Ireland, France			-14.29	M1
A4727	Ts5656		Male	40-50	Nordland	Stokke
A5195	Ts7659		Male	10-12	Nordland	Vikran Nordre				Tra-15314	11.51%	435-579 CE cal. Collagen	648-883 CE Collagen	8th to 11th Century	Death during the 8th to late 9th centuries	-4.73	M1	0-3				Southern Scandinavia, Northern Europe, UK, Ireland, France	-17.23	16.58	-14.85	Mandibula, M1					Tra-15314	11.51%	5	40	15	3.156147344
A5305	C35586		Male	35-49	Oppland	Skålgård Søndre	L		Norway. Sweden, Denmark, Iceland, Ireland, Belgium and Great Britain	Tra-15324	3.32%	729-881 CE cal. Collagen	773-996 CE Collagen	9th to 11th Century	Death between the 9th and 10th century	-7.465	PM1	1-6				Probably local	-20.87	10.46	-14.565	PM1	-21.2	9.81		Maxilla	Tra-15324	3.32%	15	44	16	3.114091457
A5317	T20545		Female	15-17	Nordland	Prestgården				Tra-14916	80.49%	1025-1154 CE Cal. Carbonate		9th to 10th Century		-4.36	M1	0-3				Southern Scandinavia, Northern Europe, UK, Ireland, France			-14.86	M1	-19.3	12.76		Mandibula	Tra-14916	80.49%	7
A7437 (i)	T20248	Not able		1-1.5	Nord-Trøndelag	Aunvoll				Tra-14441	4.18%	1665-1927 CE Cal. Collagen	1677-1945 CE Collagen	Not able	Modern	-6.43	M2 deciduous	6 m. in utero -11 m.	-8.02												Tra-14441	4.18%	78	46	17	3.100870321
A7437 (Y)	T20248	Female		19-20	Nord-Trøndelag	Aunvoll				Tra-14912	5.63%	651-759 CE Cal. Collagen	664-875 CE Collagen	8th to 11th Century	Death between the late 8th and 9th century	-5.86	M3	7-16				Temperate Europe, UK, Ireland, Eastern France, Denmark, Germany			-15.19	M3	-20.69	10.3		Mandibula	Tra-14912	5.63%	3	38	14	3.100923853
A7437 (O)	T20248	Female		35-49	Nord-Trøndelag	Aunvoll				Tra-15329	3.58%	649-673 CE Cal.Collagen	664-885 CE Collagen	Not able	Death between late 7th and late 9th century	-5.98	M1	0-3				Temperate Europe, UK, Ireland, Eastern France, Denmark, Germany	-20.19	10.73	-15.54	Mandibula, M1					Tra-15329	3.58%	20	45	17	3.146574007
